# Supplementary material for: Chinese Medicine as an Adjunctive Treatment for Gastric Cancer: Methodological Investigation of meta-Analyses and Evidence Map
Source: Front Pharmacol. 2022 Jan 10;12:797753. doi: 10.3389/fphar.2021.797753 (PMC8784830; doi:10.3389/fphar.2021.797753)
Supplement: Supplementary file 1 [file Table3.xlsx]

## Sheet: AMSTAR-2
Study	Item1	Item2	Item3	Item4	Item5	Item6	Item7	Item8	Item9	Item10	Item11	Item12	Item13	Item14	Item15	Item16	Overall
Xie 2013	Y	N	N	P	N	Y	N	P	N	N	Y	N	N	Y	N	Y	CL
Yang 2013	Y	Y	N	Y	N	Y	Y	Y	Y	N	Y	N	Y	N	N	Y	L
Li 2014	N	N	N	P	Y	Y	N	P	N	N	Y	N	Y	Y	Y	N	CL
Wang 2014	Y	N	N	Y	Y	Y	N	Y	Y	N	N	N	Y	N	N	N	CL
Yao 2014	N	N	N	Y	N	Y	N	P	P	N	Y	N	Y	N	Y	N	CL
Wang 2015	Y	N	N	Y	Y	Y	N	Y	Y	N	Y	N	Y	N	Y	N	CL
Li 2015	Y	N	N	Y	Y	Y	N	Y	Y	N	Y	N	Y	N	N	Y	CL
Zhang 2017	Y	N	N	Y	N	Y	N	Y	Y	Y	Y	N	Y	Y	N	Y	CL
Chen 2018	Y	N	N	Y	Y	Y	N	P	Y	N	Y	N	Y	Y	N	Y	CL
Lee 2018	Y	N	N	P	Y	Y	N	P	Y	N	Y	Y	Y	Y	Y	Y	CL
Wu 2018	Y	N	N	P	N	Y	N	Y	Y	N	Y	N	Y	Y	Y	Y	CL
Zhang D 2018	Y	N	N	Y	Y	Y	N	Y	Y	Y	Y	N	Y	N	Y	Y	CL
Zhang X 2018	Y	N	N	Y	Y	Y	N	Y	Y	N	Y	N	Y	Y	Y	Y	CL
Sun 2019	Y	N	N	P	N	Y	N	P	Y	N	Y	N	Y	Y	Y	Y	CL
Wu 2019	Y	N	N	P	Y	N	N	P	Y	N	Y	N	Y	Y	Y	Y	CL
Chen 2020	N	N	N	P	Y	Y	N	P	Y	N	Y	N	Y	Y	N	Y	CL
Li 2020	Y	N	N	Y	Y	Y	Y	P	Y	N	Y	Y	Y	N	N	Y	CL
Lu X 2020	Y	N	N	Y	Y	Y	N	Y	Y	N	Y	N	Y	Y	Y	Y	CL
Wu 2020	N	N	N	Y	Y	N	N	Y	Y	N	Y	N	Y	Y	Y	N	CL
Cheng 2021	Y	Y	N	Y	Y	Y	N	P	Y	Y	Y	N	Y	Y	Y	Y	L
