# Supplementary material for: Chinese Medicine as an Adjunctive Treatment for Gastric Cancer: Methodological Investigation of meta-Analyses and Evidence Map
Source: Front Pharmacol. 2022 Jan 10;12:797753. doi: 10.3389/fphar.2021.797753 (PMC8784830; doi:10.3389/fphar.2021.797753)
Supplement: Supplementary file 4 [file Table4.xlsx]

## Sheet: Pooled outcomes
Study	Outcome		Intervention	Trials	Patients	Effect size, 95%CI	Effect model	I2	P	Key results
Xie 2013	Efficacy	1-year overall survival rate	HuaChanSu+chemotherapy vs. Chemotherapy	4		RR, 1.25(0.73, 2.14)	Fixed	0	0.84	When compared to chemotherapy alone, HuaChanSu combined with chemotherapy can improve objective response rate and performance status, reduce gastrointestinal side effects and leucopenia, but there were no statistical difference in 1-year overall survival rate and neurotoxicity. Well-conducted prospective trials are needed.
		Objective response rate (RECIST)	HuaChanSu+chemotherapy vs. Chemotherapy	14		RR[Relative/Risk Ratio], 1.28(1.11, 1.48)	Fixed	0	0.99
		Quality of life (Performance status based on KPS)	HuaChanSu+chemotherapy vs. Chemotherapy	8		RR, 1.31(1.18, 1.45)	Fixed	0.04	0.399
	Safety	Gastrointestinal side effects	HuaChanSu+chemotherapy vs. Chemotherapy	10		RR, 0.71(0.61, 0.82)	Fixed	0.443	0.064
		Leucopenia	HuaChanSu+chemotherapy vs. Chemotherapy	9		RR, 0.75(0.64, 0.87)	Fixed	0.341	0.145
		Neurotoxicity	HuaChanSu+chemotherapy vs. Chemotherapy	4		RR, 0.63(0.30, 1.30)	Random	0.873	＜0.001
Yang 2013	Efficacy	Objective response rate (UICC)	Cinobufotalin+chemotherapy vs. Chemotherapy	7	448	OR[Odds Ratio], 1.48(1.01, 2.17)	M-H, Fixed	0	0.96	When compared to chemotherapy alone, cinobufotalin combined with chemotherapy can improve objective response rate, but there were no statistical difference in AiDi, FFKS (FuFangKuShen) and SQFZ (ShenQiFuZheng) combined with chemotherapy. Cinobufotalin, AiDi, FFKS and SQFZ combined with chemotherapy can reduce leucopenia, and Cinobufotalin, AiDi and FFKS combined with chemotherapy can reduce gastr…
		Objective response rate (UICC)	AiDi+chemotherapy vs. Chemotherapy	5	287	OR, 1.51(0.94, 2.41)	M-H, Fixed	0	0.61
		Objective response rate (UICC)	FFKS+chemotherapy vs. Chemotherapy	6	423	OR, 1.22(0.83, 1.79)	M-H, Fixed	0	0.99
		Objective response rate (UICC)	SQFZ+chemotherapy vs. Chemotherapy	3	153	OR, 1.48(0.78, 2.81)	M-H, Fixed	0	0.96
	Safety	Gastrointestinal side effects	Cinobufotalin+chemotherapy vs. Chemotherapy	6	388	OR, 0.43(0.28, 0.66)	M-H, Fixed	0.55	0.05
		Gastrointestinal side effects	AiDi+chemotherapy vs. Chemotherapy	6	354	OR, 0.33(0.20, 0.54)	M-H, Fixed	0	0.78
		Gastrointestinal side effects	FFKS+chemotherapy vs. Chemotherapy	4	302	OR, 0.42(0.26, 0.69)	M-H, Fixed	0	0.86
		Gastrointestinal side effects	SQFZ+chemotherapy vs. Chemotherapy	3	153	OR, 1.13(0.18, 7.24)	M-H, Random	0.85	0.002
		Leucopenia	Cinobufotalin+chemotherapy vs. Chemotherapy	6	388	OR, 0.32(0.21, 0.50)	M-H, Fixed	0	0.59
		Leucopenia	AiDi+chemotherapy vs. Chemotherapy	4	242	OR, 0.43(0.23, 0.80)	M-H, Fixed	0	0.91
		Leucopenia	FFKS+chemotherapy vs. Chemotherapy	7	503	OR, 0.37(0.25, 0.56)	M-H, Fixed	0	0.99
		Leucopenia	SQFZ+chemotherapy vs. Chemotherapy	3	153	OR, 0.37(0.18, 0.74)	M-H, Fixed	0	0.94
Li 2014	Efficacy	Objective response rate	FFKS+chemotherapy vs. Chemotherapy	13	1061	RR, 1.24(1.09, 1.41)	Fixed	0	0.74	When compared to chemotherapy alone, FFKS combined with chemotherapy can improve objective response rate and performance status and reduce leucopenia. Large, well-conducted trials with long‑term follow-up are needed.
		Quality of life (Performance status based on KPS)	FFKS+chemotherapy vs. Chemotherapy	11	926	RR, 1.41(1.22, 1.63)	Fixed	0	0.956
	Safety	Granulocytopenia	FFKS+chemotherapy vs. Chemotherapy	10	673	RR, 0.67(0.58, 0.77)	Fixed	0	0.83
Wang 2014	Efficacy	Objective response rate	10 CM injections+FOLFOX vs. FOLFOX	33		See Table 2 and Rank results in the original paper				In 10 CM injections combined FOLFOX versus FOLFOX, KangLaiTe, astragalus polysaccharides, cinobufacini, BJOE combined with FOLFOX could furthest improve the objective response rate. In 9 CM injections combined FOLFOX versus FOLFOX, KangLaiTe, astragalus polysaccharides, cinobufacini, BJOE combined with FOLFOX could furthest improve the performance status. In 8 CM injections combined FOLFOX versus…
		Quality of life (Performance status based on KPS)	9 CM injections+FOLFOX vs. FOLFOX	26		See Table 2 and Rank results in the original paper
	Safety	Nausea and vomiting	8 CM injections+FOLFOX vs. FOLFOX	16		See Table 3 and Rank results in the original paper
		Leucopenia (III-IV)	6 CM injections+FOLFOX vs. FOLFOX	12		See Table 3 and Rank results in the original paper
Yao 2014	Efficacy	Objective response rate (RECIST)	SQFZ+chemotherapy vs. Chemotherapy	10	647	OR, 1.66(1.20, 2.29)	Fixed	＜50%		When compared to chemotherapy alone, SQFZ injection combined chemotherapy can improve objective response rate and performance status. High-quality trials with long-term follow up data are needed.
		Quality of life (Performance status based on KPS)	SQFZ+chemotherapy vs. Chemotherapy	12	909	OR, 3.74(2.66, 5.27)	Fixed	＜50%
Wang 2015	Efficacy	1-year overall survival rate	AiDi+chemotherapy vs. Chemotherapy	6	387	OR, 1.51(0.98, 2.34)	M-H, Fixed	0	0.95	When compared to chemotherapy alone, AiDi injection combined with chemotherapy can improve objective response rate, disease control rate, performance status, immune function including improve CD3, CD4, CD4/CD8, and NK cells level, reduce the incidence of nausea and vomiting, diarrhea, leucopenia, thrombocytopenia, liver function damage, but there were no statistical difference in 1 and 2-year sur…
		2-year overall survival rate	AiDi+chemotherapy vs. Chemotherapy	2	120	OR, 1.57(0.61, 4.00)	M-H, Fixed	0	0.93
		Objective response rate (WHO)	AiDi+chemotherapy vs. Chemotherapy	28	1579	OR, 1.52(1.24, 1.86)	M-H, Fixed	0	1
		Disease control rate (WHO)	AiDi+chemotherapy vs. Chemotherapy	24	1420	OR, 1.77(1.33, 2.36)	M-H, Fixed	0	1
		Quality of life (Performance status based on KPS)	AiDi+chemotherapy vs. Chemotherapy	20	1291	OR, 3.02(2.39, 3.82)	M-H, Fixed	0	0.79
		CD3	AiDi+chemotherapy vs. Chemotherapy	5	292	MD[Mean Difference], 6.50(1.31, 11.69)	I-V, Random	0.94	＜0.001
		CD4	AiDi+chemotherapy vs. Chemotherapy	5	292	MD, 6.63(4.35, 8.92)	I-V, Random	0.76	0.002
		CD8	AiDi+chemotherapy vs. Chemotherapy	5	292	MD, -3.84(-6.87, -0.80)	I-V, Random	0.91	＜0.001
		CD4/CD8	AiDi+chemotherapy vs. Chemotherapy	4	247	MD, 0.56(0.36, 0.77)	I-V, Random	0.63	0.04
		NK (Nature Killer cells)	AiDi+chemotherapy vs. Chemotherapy	2	130	MD, 5.23(1.43, 9.04)	I-V, Random	0.91	＜0.001
	Safety	Diarrhea	AiDi+chemotherapy vs. Chemotherapy	11	612	OR, 0.47(0.33, 0.69)	M-H, Fixed	0	0.46
		Nausea and vomiting	AiDi+chemotherapy vs. Chemotherapy	13	848	OR, 0.34(0.24, 0.47)	M-H, Fixed	0	0.96
		Hemoglobin decrease (III-IV)	AiDi+chemotherapy vs. Chemotherapy	4	235	OR, 0.42(0.18, 1.00)	M-H, Fixed	0	0.71
		Leucopenia (III-IV)	AiDi+chemotherapy vs. Chemotherapy	16	1052	OR, 0.34(0.23, 0.51)	M-H, Fixed	0	0.8
		Thrombocytopenia (III-IV)	AiDi+chemotherapy vs. Chemotherapy	12	788	OR, 0.46(0.22, 0.96)	M-H, Fixed	0	0.83
		Liver function damage	AiDi+chemotherapy vs. Chemotherapy	11	693	OR, 0.36(0.24, 0.54)	M-H, Fixed	0.22	0.23
		Kidney function damage	AiDi+chemotherapy vs. Chemotherapy	7	456	OR, 0.74(0.35, 1.58)	M-H, Fixed	0	0.82
Li 2015	Efficacy	Objective response rate	SQFZ+chemotherapy vs. Chemotherapy			OR, 1.50(1.06, 2.12)				When compared to chemotherapy alone, SQFZ injection combined with chemotherapy can improve quality of life, objective response rate, and progressive disease rate, reduce nausea and vomiting (III-IV), oral mucositis (I-II), leucopenia (III-IV), myelosuppression (I-II), but there were no statistical difference in stable disease rate, abnormal liver function (I-II), nausea and vomiting (I-II), diarr…
		Complete response rate	SQFZ+chemotherapy vs. Chemotherapy			OR, 1.68(0.89, 3.16)
		Partial response rate	SQFZ+chemotherapy vs. Chemotherapy			OR, 1.32(0.92, 1.89)
		Stable disease rate	SQFZ+chemotherapy vs. Chemotherapy			OR, 1.03(0.73, 1.46)
		Progressive disease rate	SQFZ+chemotherapy vs. Chemotherapy			OR, 0.52(0.34, 0.78)
		Quality of life (EORTC QLQ-C30)	SQFZ+chemotherapy vs. Chemotherapy	11	713
		Improvement degree (increased sore>10)	SQFZ+chemotherapy vs. Chemotherapy			OR, 3.05(2.16, 4.30)
		Progressive degree (decreased sore>10)	SQFZ+chemotherapy vs. Chemotherapy			OR, 0.26(0.18, 0.38)
		Stable degree (changed sore≤10)	SQFZ+chemotherapy vs. Chemotherapy			OR, 1.12(0.81, 1.55)
		Weight	SQFZ+chemotherapy vs. Chemotherapy
		Gain≥1kg	SQFZ+chemotherapy vs. Chemotherapy	3	245	OR, 2.69(0.66, 10.90)
		Change＜1kg	SQFZ+chemotherapy vs. Chemotherapy	4		OR, 2.66(1.63, 4.34)
	Safety	Abnormal liver function (I-II)	SQFZ+chemotherapy vs. Chemotherapy	4	249	OR, 0.79(0.39, 1.59)
		Nausea and vomiting (I-II)	SQFZ+chemotherapy vs. Chemotherapy	9	534	OR, 1.03(0.71, 1.49)
		Nausea and vomiting (III-IV)	SQFZ+chemotherapy vs. Chemotherapy	4	257	OR, 0.32(0.14, 0.71)
		Diarrhea (I-II)	SQFZ+chemotherapy vs. Chemotherapy	4	237	OR, 0.55(0.27, 1.08)
		Hand-foot syndrome (I-II)	SQFZ+chemotherapy vs. Chemotherapy	2	100	OR, 0.72(0.29, 1.80)
		Hand-foot syndrome (III-IV)	SQFZ+chemotherapy vs. Chemotherapy	2	100	OR, 0.34(0.06, 1.89)
		Leucopenia (I-II)	SQFZ+chemotherapy vs. Chemotherapy	7	445	OR, 0.73(0.48, 1.11)
		Leucopenia (III-IV)	SQFZ+chemotherapy vs. Chemotherapy	6	363	OR, 0.42(0.23, 0.70)
		Thrombocytopenia (I-II)	SQFZ+chemotherapy vs. Chemotherapy	4	259	OR, 0.56(0.29, 1.08)
		Thrombocytopenia (III-IV)	SQFZ+chemotherapy vs. Chemotherapy	3	197	OR, 0.30(0.06, 1.50)
		Peripheral neurotoxicity (I-II)	SQFZ+chemotherapy vs. Chemotherapy	3	158	OR, 0.63(0.24, 1.67)
		Myelosuppression (I-II)	SQFZ+chemotherapy vs. Chemotherapy	3	171	OR, 0.33(0.17, 0.65)
		Oral mucositis (I-II)	SQFZ+chemotherapy vs. Chemotherapy	5	298	OR, 0.33(0.15, 0.73)
Zhang 2017	Efficacy	Objective response rate (WHO)	10 CM injections+FOLFOX vs. FOLFOX	61		See Table 1 and 4 in the original paper				In 10 CM injections combined FOLFOX versus FOLFOX, astragalus, FFKS, KangAi, lentinan, HuaChanSu, and SQFZ combined FOLFOX could improve the objective response rate. In 11 CM injections combined FOLFOX versus FOLFOX, AiDi, SQFZ, FFKS, HuaChanSu, Astragalus polysaccharides, KangAi, Ginseng polysaccharide, lentinan, XiaoAiPing, and ShenMai injection could improve the performance status. Astragalus …
		Quality of life (Performance status based on KPS)	11 CM injections+FOLFOX vs. FOLFOX	45		See Table 1 and 4 in the original paper
	Safety	Gastrointestinal side effects	14 CM injections+FOLFOX vs. FOLFOX	57		See Table 2 and 4 in the original paper
		Leucopenia	12 CM injections+FOLFOX vs. FOLFOX	35		See Table 2 and 4 in the original paper
		Hepatic dysfunction	9 CM injections+FOLFOX vs. FOLFOX	19		See Table 3 and 4 in the original paper
Chen 2018	Efficacy	Objective response rate (WHO)	JPBS+chemotherapy vs. Chemotherapy	8	890	OR, 1.44(1.09, 1.90)	M-H, Fixed	0	0.75	When compared to chemotherapy alone, JPBS (JianPi BuShen) injection combined with chemotherapy can improve objective response rate, performance status, the immune function (CD3, CD4, CD4/CD8, NK), reduce leucopenia, hemoglobin decrease, thrombocytopenia, gastrointestinal side effects, neurotoxicity, hand-foot syndrome, myelosuppression, but there were no statistical difference in E-rosette and ma…
		Quality of life (Performance status based on KPS)	JPBS+chemotherapy vs. Chemotherapy	10	1011	OR, 2.86(2.11, 3.86)	M-H, Fixed	0	0.97
		CD3	JPBS+chemotherapy vs. Chemotherapy	6	435	MD, 8.13(4.57, 11.69)	I-V, Random	0.93	＜0.001
		CD4	JPBS+chemotherapy vs. Chemotherapy	6	435	MD, 4.79(2.83, 6.75)	I-V, Random	0.82	＜0.001
		CD8	JPBS+chemotherapy vs. Chemotherapy	6	435	MD, -4.26(-7.03, -1.50)	I-V, Random	0.88	＜0.001
		CD4/CD8	JPBS+chemotherapy vs. Chemotherapy	6	435	MD, 0.33(0.23, 0.43)	I-V, Random	0.72	0.003
		NK	JPBS+chemotherapy vs. Chemotherapy	6	356	MD, 2.41(1.43, 3.39)	I-V, Random	0.25	0.24
		E-rosette	JPBS+chemotherapy vs. Chemotherapy	3	442	MD, 2.10(-1.85, 6.04)	I-V, Random	0.99	＜0.001
		Macrophage	JPBS+chemotherapy vs. Chemotherapy	2	326	MD, 2.53(-0.22, 5.08)	I-V, Random	0.95	＜0.001
	Safety	Gastrointestinal side effects	JPBS+chemotherapy vs. Chemotherapy	12	1919	OR, 0.31(0.24, 0.40)	M-H, Fixed	0.37	0.09
		Hemoglobin	JPBS+chemotherapy vs. Chemotherapy	7	648	OR, 0.33(0.19, 0.59)	M-H, Random	0.54	0.04
		Hand-foot syndrome	JPBS+chemotherapy vs. Chemotherapy	5	495	OR, 0.31(0.21, 0.45)	M-H, Fixed	0	0.95
		Leucopenia	JPBS+chemotherapy vs. Chemotherapy	15	2218	OR, 0.21(0.16, 0.26)	M-H, Random	0.06	0.38
		Thrombocytopenia	JPBS+chemotherapy vs. Chemotherapy	9	1173	OR, 0.30(0.19, 0.48)	M-H, Random	0.29	0.18
		Neurotoxicity	JPBS+chemotherapy vs. Chemotherapy	5	356	OR, 0.33(0.20, 0.55)	M-H, Fixed	0	1
		Myelosuppression	JPBS+chemotherapy vs. Chemotherapy	3	196	OR, 0.31(0.17, 0.56)	M-H, Fixed	0	0.96
Lee 2018	Efficacy	Overall survival rate	CM+chemotherapy vs. chemotherapy	13	1075	HR[Hazard ratio], 0.56(0.47, 0.66)	Exp[OE/V], Fixed	0	0.47	When compared to chemotherapy alone, CMs combined with chemotherapy can improve overall survival rate and disease-free survival rate. Many included publications did not report allocation concealment, specific random method and blinding. Multinational, high-quality trials with larger sample size are required.
		Disease-free survival rate	CM+chemotherapy vs. chemotherapy	7	674	HR, 0.31(0.17, 0.56)	Exp[OE/V], Fixed	0	0.53
Wu 2018	Efficacy	Objective response rate (WHO)	BJOE+chemotherapy vs. Chemotherapy	13	912	RR, 1.38(1.22, 1.56)	M-H, Fixed	0	0.62	When compared to chemotherapy alone, BJOE injection combined with chemotherapy can improve objective response rate, performance status, reduce diarrhea, leucopenia, liver damage, myelosuppression, nausea and vomiting, neutropenia, thrombopenia, but there were no statistical difference in hand-foot syndrome, renal damage, neurotoxicity, oral mucositis. Many included publications did not report spe…
		30 ml/d	BJOE+chemotherapy vs. Chemotherapy	11	674	RR, 1.36(1.19, 1.55)	M-H, Fixed	0	0.57
		20 ml/d	BJOE+chemotherapy vs. Chemotherapy	2	238	RR, 1.47(1.11, 1.95)	M-H, Fixed	0	0.33
		Quality of life (Performance status based on KPS)	BJOE+chemotherapy vs. Chemotherapy	6	375	RR, 1.63(1.30, 2.04)	M-H, Fixed	0.47	0.1
	Safety	Diarrhea	BJOE+chemotherapy vs. Chemotherapy	6	405	RR, 0.56(0.33, 0.93)	M-H, Random	0.5	0.08
		Nausea and vomiting	BJOE+chemotherapy vs. Chemotherapy	7	497	RR, 0.69(0.52, 0.93)	M-H, Random
		Hand-foot syndrome	BJOE+chemotherapy vs. Chemotherapy	4		RR, 0.78(0.57, 1.08)	Fixed
		Leucopenia	BJOE+chemotherapy vs. Chemotherapy	5	340	RR, 0.65(0.52, 0.81)	M-H, Fixed	0	0.96
		Neutropenia	BJOE+chemotherapy vs. Chemotherapy	2		RR, 0.48(0.27, 0.86)	Fixed
		Thrombocytopenia	BJOE+chemotherapy vs. Chemotherapy	4		RR, 0.65(0.46, 0.91)	Fixed
		Liver damage	BJOE+chemotherapy vs. Chemotherapy	4		RR, 0.50(0.27, 0.92)	Fixed
		Renal damage	BJOE+chemotherapy vs. Chemotherapy	2		RR, 0.54(0.24, 1.22)	Fixed
		Neurotoxicity	BJOE+chemotherapy vs. Chemotherapy	4		RR, 0.72(0.42, 1.21)	Random
		Myelosuppression	BJOE+chemotherapy vs. Chemotherapy	2		RR, 0.49(0.34, 0.69)	Fixed
		Oral mucositis	BJOE+chemotherapy vs. Chemotherapy	2		RR, 0.82(0.34, 1.97)	Fixed
Zhang D 2018	Efficacy	Objective response rate (WHO)	11 CM injections+XELOX vs. XELOX	14		See Table 2 and 4 in the original paper				There was no obvious difference on the objective response rate between 11 CM injections combined with XELOX versus XELOX or among 11 CM injections (e.g., AiDi, KangAi, HuaChanSu, FFKS). In 9 CM injections combined XELOX versus XELOX, SQFZ, HuaChanSu, KangAi and BJOE injection could improve the performance status. In 13 CM injections combined with XELOX versus XELOX, lentinan, disodium cantharidin…
		Quality of life (Performance status based on KPS)	9 CM injections+XELOX vs. XELOX	16		See Table 2 and 4 in the original paper
	Safety	Nausea and vomiting	13 CM injections+XELOXy vs. XELOX	22		See Table 3 and 4 in the original paper
		Leucopenia	13 CM injections+XELOX vs. XELOX	21		See Table 3 and 4 in the original paper
Zhang X 2018	Efficacy	Overall survival rate	Cinobufacini injection+chemotherapy vs. Chemotherapy	2		HR, 0.94(0.75, 1.18)	I-V, Random	0	0.65	When compared to chemotherapy alone, cinobufacini injection combined with chemotherapy can improve response rate, disease control rate, performance status and tumor pain relief rate, reduce leucopenia, nausea and vomiting, but there were no statistical difference in overall survival rate, anemia, diarrhea, oral mucositis, peripheral neurotoxicity, hand-foot syndrome. Allocation concealment and bl…
		Response rate	Cinobufacini injection+chemotherapy vs. Chemotherapy	12	853	RR, 1.28(1.10, 1.48)	M-H, Fixed	0	0.99
		Disease control rate	Cinobufacini injection+chemotherapy vs. Chemotherapy	11	796	RR, 1.12(1.04, 1.20)	M-H, Fixed	0.09	0.36
		Quality of life (Performance status based on KPS)	Cinobufacini injection+chemotherapy vs. Chemotherapy	6	469	RR, 1.76(1.35, 2.29)	M-H, Random	0	0.46
		Tumor pain relief	Cinobufacini injection+chemotherapy vs. Chemotherapy	2	146	RR, 1.81(1.30, 2.54)	M-H, Fixed	0	0.73
		Diarrhea	Cinobufacini injection+chemotherapy vs. Chemotherapy			RR, 0.77(0.52, 1.15)	Fixed	0	0.8
		Nausea and vomiting	Cinobufacini injection+chemotherapy vs. Chemotherapy	5	305	RR, 0.68(0.48, 0.96)	M-H, Random	0.47	0.11
		Nausea and vomiting (III-IV)	Cinobufacini injection+chemotherapy vs. Chemotherapy			RR, 0.44(0.17, 1.13)	Random	0.04	0.37
		Hand-foot syndrome	Cinobufacini injection+chemotherapy vs. Chemotherapy	3	184	RR, 0.55(0.33, 0.91)	M-H, Fixed	0	0.48
		Anemia	Cinobufacini injection+chemotherapy vs. Chemotherapy	3		RR, 0.79(0.58, 1.08)	Fixed	0	0.83
		Leucopenia	Cinobufacini injection+chemotherapy vs. Chemotherapy	6	450	RR, 0.76(0.58, 0.99)	M-H, Random	0.5	0.07
		Leucopenia (III-IV)	Cinobufacini injection+chemotherapy vs. Chemotherapy			RR, 0.58(0.23, 1.46)	Random	0.2	0.29
		Peripheral neurotoxicity	Cinobufacini injection+chemotherapy vs. Chemotherapy	3		RR, 0.57(0.23, 1.43)	Random	0.91	＜0.001
		Oral mucositis	Cinobufacini injection+chemotherapy vs. Chemotherapy	2		RR, 0.37(0.04, 3.47)	M-H, Random	0.88	0.004
Sun 2019	Efficacy	Overall survival rate	Cinobufotalin+chemotherapy vs. Chemotherapy	3		OR, 1.43(0.89, 2.30)	M-H, Fixed	0	0.92	When compared to chemotherapy alone, cinobufotalin combined with chemotherapy can improve objection response rate, disease control rate, progressive disease rate, quality of life and tumor pain relief rate, reduce nausea and vomiting, diarrhea, leucopenia, anemia, hand foot syndrome, peripheral neurotoxicity, but there were no statistical difference in overall survival rate, stable disease rate, …
		0.5-year overall survival rate	Cinobufotalin+chemotherapy vs. Chemotherapy	3	183	OR, 1.49(0.81, 2.74)	M-H, Fixed	0	0.77
		1-year overall survival rate	Cinobufotalin+chemotherapy vs. Chemotherapy	3	183	OR, 1.35(0.64, 2.86)	M-H, Fixed	0	0.66
		Objective response rate	Cinobufotalin+chemotherapy vs. Chemotherapy	26	1898	OR, 1.88(1.54, 2.31)	M-H, Fixed	0	0.96
		Complete response rate	Cinobufotalin+chemotherapy vs. Chemotherapy	25	1841	OR, 1.69(1.11, 2.57)	M-H, Fixed	0	1
		Partial response rate	Cinobufotalin+chemotherapy vs. Chemotherapy	25	1841	OR, 1.69(1.38, 2.08)	M-H, Fixed	0	0.95
		Disease control rate	Cinobufotalin+chemotherapy vs. Chemotherapy	25	1841	OR, 2.05(1.63, 2.58)	M-H, Fixed	0	0.86
		Stable disease rate	Cinobufotalin+chemotherapy vs. Chemotherapy	25	1841	OR, 0.94(0.76, 1.15)	M-H, Fixed	0	0.62
		Progressive disease rate	Cinobufotalin+chemotherapy vs. Chemotherapy	25	1841	OR, 0.49(0.39, 0.61)	M-H, Fixed	0	0.86
		Quality of life	Cinobufotalin+chemotherapy vs. Chemotherapy	12	947	OR, 2.39(1.81, 3.15)	M-H, Fixed	0.05	0.39
		Quality of life (Performance status based on KPS)	Cinobufotalin+chemotherapy vs. Chemotherapy	3	180	MD, 7.00(2.25, 11.75)	I-V, Random	0.79	0.008
		Tumor pain relief	Cinobufotalin+chemotherapy vs. Chemotherapy	3	201	OR, 4.06(2.24, 7.35)	M-H, Fixed	0.32	0.23
	Safety	Nausea and vomiting	Cinobufotalin+chemotherapy vs. Chemotherapy		889	OR, 0.55(0.41, 0.74)	M-H, Fixed	0.37	0.09
		Diarrhea	Cinobufotalin+chemotherapy vs. Chemotherapy		792	OR, 0.65(0.46, 0.90)	M-H, Fixed	0	0.88
		Gastrointestinal side effects	Cinobufotalin+chemotherapy vs. Chemotherapy		572	OR, 0.56(0.32, 1.00)	Random	0.57	0.04
		Alopecia	Cinobufotalin+chemotherapy vs. Chemotherapy		263	OR, 0.61(0.24, 1.56)	Fixed	0	0.58
		Hand-foot syndrome	Cinobufotalin+chemotherapy vs. Chemotherapy		690	OR, 0.57(0.41, 0.79)	Fixed	0	0.52
		Anemia	Cinobufotalin+chemotherapy vs. Chemotherapy		583	OR, 0.69(0.48, 0.99)	Fixed	0	0.91
		Leucopenia	Cinobufotalin+chemotherapy vs. Chemotherapy		849	OR, 0.62(0.47, 0.82)	M-H, Fixed	0.34	0.13
		Neutropenia	Cinobufotalin+chemotherapy vs. Chemotherapy		110	OR, 0.45(0.14, 1.42)	Fixed	0	0.98
		Thrombocytopenia	Cinobufotalin+chemotherapy vs. Chemotherapy		356	OR, 0.69(0.44, 1.11)	M-H, Fixed	0	0.81
		Hepatotoxicity	Cinobufotalin+chemotherapy vs. Chemotherapy		386	OR, 0.53(0.24, 1.16)	Random	0.56	0.04
		Nephrotoxicity	Cinobufotalin+chemotherapy vs. Chemotherapy		224	OR, 0.56(0.16, 1.95)	Fixed	0	0.77
		Peripheral neurotoxicity	Cinobufotalin+chemotherapy vs. Chemotherapy		528	OR, 0.32(0.20, 0.50)	Fixed	0	0.59
		Myelosuppression	Cinobufotalin+chemotherapy vs. Chemotherapy		184	OR, 0.38(0.08, 1.84)	Random	0.8	0.03
		Oral mucositis	Cinobufotalin+chemotherapy vs. Chemotherapy		468	OR, 0.62(0.28, 1.34)	Random	0.64	0.01
Wu 2019	Efficacy	Progression-free survival rate	XiaoAiPing injection+XELOX vs. XELOX	2	239	HR, 1.00(0.94, 1.06)	I-V, Random	0	0.66	When compared to XELOX alone, XiaoAiPing injection combined with XELOX can improve objective response rate, disease control rate, performance status, reduce leucopenia, liver damage, renal impairment and hand-foot syndrome, but there were no statistical difference in median progression-free survival and nausea and vomiting. When compared to SOX alone, XiaoAiPing injection combined with SOX can im…
		Objective response rate (RECIST)
		XELOX	XiaoAiPing injection+XELOX vs. XELOX	4	409	RR, 1.36(1.10, 1.70)	M-H, Random	0	0.64
		SOX	XiaoAiPing injection+SOX vs. SOX	4	272	RR, 1.18(0.93, 1.48)	M-H, Random	0	0.57
		FOLFOX	XiaoAiPing injection+FOLFOX vs. FOLFOX	4	266	RR, 1.13(0.97, 1.32)	M-H, Random	0	0.99
		Disease control rate (RECIST)
		XELOX	XiaoAiPing injection+XELOX vs. XELOX	4	409	RR, 1.15(1.04, 1.28)	M-H, Random	0	0.69
		SOX	XiaoAiPing injection+SOX vs. SOX	3	226	RR, 1.16(0.93, 1.46)	M-H, Random	0.55	0.11
		FOLFOX	XiaoAiPing injection+FOLFOX vs. FOLFOX	4	266	RR, 1.08(0.93, 1.26)	M-H, Random	0.72	0.01
		Quality of life (Performance status based on KPS)
		XELOX	XiaoAiPing injection+XELOX vs. XELOX	3	226	RR, 1.51(1.14, 2.00)	M-H, Random	0	0.97
		SOX	XiaoAiPing injection+SOX vs. SOX	3	208	RR, 1.73(1.23, 2.43)	M-H, Random	0	0.76
		FOLFOX	XiaoAiPing injection+FOLFOX vs. FOLFOX	2	124	RR, 1.68(1.18, 2.39)	M-H, Random	0	0.41
	Safety	Nausea and vomiting
		XELOX	XiaoAiPing injection+XELOX vs. XELOX	2	104	RR, 0.87(0.65, 1.16)	M-H, Random	0	0.75
		SOX	XiaoAiPing injection+SOX vs. SOX	2	162	RR, 0.66(0.50, 0.88)	M-H, Random	0	0.43
		FOLFOX	XiaoAiPing injection+FOLFOX vs. FOLFOX	3	204	RR, 1.03(0.79, 1.35)	M-H, Random	0	0.51
		Leucopenia
		XELOX	XiaoAiPing injection+XELOX vs. XELOX	3	226	RR, 0.68(0.55, 0.84)	M-H, Random	0	0.46
		SOX	XiaoAiPing injection+SOX vs. SOX	3	208	RR, 0.72(0.49, 1.06)	M-H, Random	0.68	0.04
		FOLFOX	XiaoAiPing injection+FOLFOX vs. FOLFOX	3	204	RR, 0.77(0.49, 1.22)	M-H, Random	0.51	0.13
		Liver damage
		XELOX	XiaoAiPing injection+XELOX vs. XELOX	3	226	RR, 0.59(0.37, 0.92)	M-H, Random	0	0.98
		SOX	XiaoAiPing injection+SOX vs. SOX	2	162	RR, 1.25(0.35, 4.48)	M-H, Random	0	0.86
		FOLFOX	XiaoAiPing injection+FOLFOX vs. FOLFOX	3	204	RR, 0.69(0.34, 1.40)	M-H, Random	0	0.96
		Renal impairment	XiaoAiPing injection+XELOX vs. XELOX	3	226	RR, 0.39(0.18, 0.85)	M-H, Random	0	0.87
		Hand-foot syndrome	XiaoAiPing injection+XELOX vs. XELOX	3	226	RR, 0.56(0.35, 0.90)	M-H, Random	0.5	0.13
Chen 2020	Efficacy	Time to flatus	SiJunZi decoction+enteral nutrition vs. Enteral nutrition	4	260	MD, -9.45h(-10.76, -8.13)	I-V, Fixed	0	0.95	When compared to enteral nutrition alone, SiJunZi decoction combined with enteral nutrition can improve time to flatus, length of hospital stay, postoperative complication, albumin, prealbumin, transferrin, immune function (immunoglobulin G/A/M, CD3, CD4, CD4/CD8), reduce postoperative complications. Blinding and specific random method of many included studies were unclear. More rigorous RCTs wit…
		Length of hospital stay	SiJunZi decoction+enteral nutrition vs. Enteral nutrition	3	200	MD, -5.22d(-7.46, -2.99)	I-V, Random	0.69	0.04
		Albumin	SiJunZi decoction+enteral nutrition vs. Enteral nutrition	5	207	MD, 2.59g/L(1.90, 3.28)	I-V, Fixed	0	0.91
		Prealbumin	SiJunZi decoction+enteral nutrition vs. Enteral nutrition	4	243	MD, 36.81mg/L(13.41, 60.20)	I-V, Random	0.77	0.005
		Transferrin	SiJunZi decoction+enteral nutrition vs. Enteral nutrition	3	183	MD, 0.19g/L(0.10, 0.28)	I-V, Fixed	0	0.86
		Immunoglobulin G	SiJunZi decoction+enteral nutrition vs. Enteral nutrition	4	233	MD, 2.61g/L(2.12, 3.09)	I-V, Fixed	0.24	0.27
		Immunoglobulin A	SiJunZi decoction+enteral nutrition vs. Enteral nutrition	5	333	MD, 0.38g/L(0.31, 0.45)	I-V, Fixed	0	0.62
		Immunoglobulin M	SiJunZi decoction+enteral nutrition vs. Enteral nutrition	5	323	MD, 0.31g/L(0.22, 0.41)	I-V, Fixed	0	0.56
		CD3	SiJunZi decoction+enteral nutrition vs. Enteral nutrition	4	233	MD, 6.73(3.48, 9.98)	I-V, Random	0.62	0.05
		CD4	SiJunZi decoction+enteral nutrition vs. Enteral nutrition	6	393	MD, 4.32(3.30, 5.33)	I-V, Fixed	0.46	0.1
		CD4/CD8	SiJunZi decoction+enteral nutrition vs. Enteral nutrition	5	337	MD, 0.20(0.11, 0.28)	I-V, Fixed	0.43	0.14
	Safety	Postoperative complication	SiJunZi decoction+enteral nutrition vs. Enteral nutrition	2	110	OR, 0.14(0.03, 0.64)	M-H, Fixed	0	0.42
Li 2020	Efficacy	Objective response rate	CM+paclitaxel-based chemotherapy vs. Paclitaxel-based chemotherapy	13	948	RR, 1.39(1.24, 1.57)	M-H, Fixed	0.12	0.32	When compared to paclitaxel-based chemotherapy alone, CMs combined with chemotherapy can improve objective response rate and performance status, reduce leucopenia, thrombocytopenia, neutropenia, nausea and vomiting, but there were no statistical difference in anemia, neurotoxicity and hepatic dysfunction. Large, multicenter, high-quality RCTs are needed. Trials assessing the efficacy of CM combin…
		Oral	CM+paclitaxel-based chemotherapy vs. Paclitaxel-based chemotherapy	7	509	RR, 1.55(1.31, 1.84)	M-H, Fixed	0	0.45
		Injection	CM+paclitaxel-based chemotherapy vs. Paclitaxel-based chemotherapy	6	439	RR, 1.24(1.05, 1.47)	M-H, Fixed	0	0.42
		Stage IV	CM+paclitaxel-based chemotherapy vs. Paclitaxel-based chemotherapy	2	151	RR, 1.59(1.16, 2.18)	M-H, Fixed	0	0.49
		Other stages	CM+paclitaxel-based chemotherapy vs. Paclitaxel-based chemotherapy	11	797	RR, 1.36(1.20, 1.55)	M-H, Fixed	0.2	0.26
		Duration≤4w	CM+paclitaxel-based chemotherapy vs. Paclitaxel-based chemotherapy	4	254	RR, 1.21(0.99, 1.48)	M-H, Fixed	0.06	0.36
		Duration 4-8w	CM+paclitaxel-based chemotherapy vs. Paclitaxel-based chemotherapy	6	448	RR, 1.33(1.12, 1.58)	M-H, Fixed	0	0.84
		Duration＞8w	CM+paclitaxel-based chemotherapy vs. Paclitaxel-based chemotherapy	3	246	RR, 1.84 (1.39, 2.42)	M-H, Fixed	0.28	0.25
		Quality of life (Performance status based on KPS)	CM+paclitaxel-based chemotherapy vs. Paclitaxel-based chemotherapy	4	246	RR, 1.53(1.19, 1.96)	M-H, Fixed	0	0.89
	Safety	Nausea and vomiting	CM+paclitaxel-based chemotherapy vs. Paclitaxel-based chemotherapy	8	562	RR, 0.50(0.32, 0.80)	M-H, Random	0.85	＜0.001
		Anemia	CM+paclitaxel-based chemotherapy vs. Paclitaxel-based chemotherapy	5	373	RR, 0.65(0.40, 1.04)	M-H, Fixed	0	0.43
		Leucopenia	CM+paclitaxel-based chemotherapy vs. Paclitaxel-based chemotherapy	4	292	RR, 0.69(0.54, 0.90)	M-H, Fixed	0.4	0.17
		Neutropenia	CM+paclitaxel-based chemotherapy vs. Paclitaxel-based chemotherapy	5	392	RR, 0.68(0.55, 0.84)	M-H, Fixed	0.44	0.13
		Thrombocytopenia	CM+paclitaxel-based chemotherapy vs. Paclitaxel-based chemotherapy	6	414	RR, 0.66(0.46, 0.96)	M-H, Fixed	0.32	0.19
		Hepatic dysfunction	CM+paclitaxel-based chemotherapy vs. Paclitaxel-based chemotherapy	3	260	RR, 0.63(0.33, 1.20)	M-H, Random	0	0.73
		Neurotoxicity	CM+paclitaxel-based chemotherapy vs. Paclitaxel-based chemotherapy	3	188	RR, 0.64(0.26, 1.55)	M-H, Random	0	0.75
Lu X 2020	Efficacy	Objective response rate (RECIST, direct)	Oral Chinese patent medicines+chemotherapy vs. Chemotherapy	26		OR, 2.12(1.78, 2.53)	Fixed	0	0.671	In 7 oral Chinese patent medicines combined chemotherapy versus chemotherapy, BaZhen granule combined with chemotherapy ranked first for the objective response rate. In 7 oral Chinese patent medicines combined with chemotherapy versus chemotherapy, XiaoAiPing tablet combined with chemotherapy significantly improve the performance status and ranked first. In 6 oral Chinese patent medicines combine…
		Objective response rate (RECIST, network)	7 Oral Chinese patent medicines+chemotherapy vs. Chemotherapy	26		See Table 2 and Figure 8 in the original paper
		Quality of life (Performance status based on KPS, direct)	Oral Chinese patent medicines+chemotherapy vs. Chemotherapy	13		OR, 3.33(2.55, 4.34)	Fixed	0.266	0.176
		Quality of life (Performance status based on KPS, network)	6 Oral Chinese patent medicines+chemotherapy vs. Chemotherapy	13		See Table 2 and Figure 8 in the original paper
	Safety	Gastrointestinal reaction (direct)	Oral Chinese patent medicines+chemotherapy vs. Chemotherapy	22		OR, 0.47(0.37, 0.60)	Fixed	0	0.666
		Gastrointestinal reaction (network)	6 Oral Chinese patent medicines+chemotherapy vs. Chemotherapy	22		See Table 3 and Figure 9 in the original paper
		Leucopenia (direct)	Oral Chinese patent medicines+chemotherapy vs. Chemotherapy	14		OR, 0.37(0.28, 0.50)	Fixed	0.061	0.385
		Leucopenia (network)	6 Oral Chinese patent medicines+chemotherapy vs. Chemotherapy	14		See Table 3 and Figure 9 in the original paper
Wu 2020	Efficacy	Objective response rate (WHO)	HuaChanSu injection+chemotherapy vs. Chemotherapy	12	859	RR, 1.18(1.03, 1.37)	M-H, Fixed	0	0.47	When compared to chemotherapy alone, HuaChanSu injection combined with chemotherapy can improve objective response rate and performance status, reduce leucopenia, but there were no statistical difference in nausea and vomiting and diarrhea. The trials should be pay more attention to randomization, concealment and blinding methods. More large, high-quality trails with long term follow-up are neede…
		Quality of life (Performance status based on KPS)	HuaChanSu injection+chemotherapy vs. Chemotherapy	6	463	RR, 1.84(1.43, 2.36)	M-H, Fixed	0	0.47
	Safety	Diarrhea	HuaChanSu injection+chemotherapy vs. Chemotherapy	5	294	RR, 0.86(0.55, 1.36)	M-H, Fixed	0	0.96
		Nausea and vomiting	HuaChanSu injection+chemotherapy vs. Chemotherapy	5	294	RR, 0.81(0.63, 1.05)	M-H, Fixed	0	0.47
		Leucopenia	HuaChanSu injection+chemotherapy vs. Chemotherapy	7	525	RR, 0.78(0.67, 0.92)	M-H, Fixed	0.42	0.11
Cheng 2021	Efficacy	0.5-year overall survival rate	CM containing astragalus+platinum-based chemotherapy vs. Platinum-based chemotherapy	5	315	RR, 1.14(0.89, 1.45)	M-H, Random	0.9	＜0.001	When compared to platinum-based chemotherapy alone, CMs containing astragalus combined with platinum-based chemotherapy can improve overall survival rate (1 and 2-year), objective response rate, disease control rate, performance status, immune function (CD3, CD3-CD4, CD4/CD8, NK), reduce neutropenia, thrombocytopenia, nausea and vomiting, anemia, diarrhea, hepatic dysfunction, renal dysfunction, …
		1-year overall survival rate	CM containing astragalus+platinum-based chemotherapy vs. Platinum-based chemotherapy	8	512	RR, 1.41(1.09, 1.82)	M-H, Random	0.65	0.005
		2-year overall survival rate	CM containing astragalus+platinum-based chemotherapy vs. Platinum-based chemotherapy	3	238	RR, 3.13(1.80, 5.46)	M-H, Random	0	0.84
		Objective response rate (WHO or RECIST)	CM containing astragalus+platinum-based chemotherapy vs. Platinum-based chemotherapy	32	2454	RR, 1.24(1.15, 1.34)	M-H, Random	0	0.99
		Disease control rate (WHO or RECIST)	CM containing astragalus+platinum-based chemotherapy vs. Platinum-based chemotherapy	31	2358	RR, 1.10(1.06, 1.14)	M-H, Random	0.11	0.29
		Quality of life (Performance status based on KPS, rate)	CM containing astragalus+platinum-based chemotherapy vs. Platinum-based chemotherapy	14	839	RR, 2.03(1.70, 2.43)	M-H, Random	0	0.94
		Quality of life (Performance status based on KPS, score)	CM containing astragalus+platinum-based chemotherapy vs. Platinum-based chemotherapy	6	329	MD, 12.39(5.48, 19.30)	I-V, Random	0.95	＜0.001
		CD3	CM containing astragalus+platinum-based chemotherapy vs. Platinum-based chemotherapy	8	613	MD, 11.51(5.94, 17.08)	I-V, Random	0.97	＜0.001
		CD3-CD4	CM containing astragalus+platinum-based chemotherapy vs. Platinum-based chemotherapy	8	613	MD, 6.44(4.25, 8.62)	I-V, Random	0.9	＜0.001
		CD4/CD8	CM containing astragalus+platinum-based chemotherapy vs. Platinum-based chemotherapy	10	796	MD, 0.41(0.27, 0.55)	I-V, Random	0.83	＜0.001
		NK	CM containing astragalus+platinum-based chemotherapy vs. Platinum-based chemotherapy	6	461	MD, 4.58(2.41, 6.76)	I-V, Random	0.75	0.001
	Safety	Nausea and vomiting	CM containing astragalus+platinum-based chemotherapy vs. Platinum-based chemotherapy	19	1293	RR, 0.73(0.64, 0.82)	M-H, Random	0.32	0.09
		Diarrhea	CM containing astragalus+platinum-based chemotherapy vs. Platinum-based chemotherapy	10	608	RR, 0.58(0.45, 0.75)	M-H, Random	0	0.58
		Alopecia	CM containing astragalus+platinum-based chemotherapy vs. Platinum-based chemotherapy	4	283	RR, 0.77(0.61, 0.97)	M-H, Random	0	0.93
		Anemia	CM containing astragalus+platinum-based chemotherapy vs. Platinum-based chemotherapy	13	754	RR, 0.68(0.52, 0.89)	M-H, Random	0.7	＜0.001
		Neutropenia	CM containing astragalus+platinum-based chemotherapy vs. Platinum-based chemotherapy	20	1394	RR, 0.65(0.54, 0.79)	M-H, Random	0.79	＜0.001
		Hepatic dysfunction	CM containing astragalus+platinum-based chemotherapy vs. Platinum-based chemotherapy	14	888	RR, 0.55(0.40, 0.77)	M-H, Random	0	0.81
		Renal dysfunction	CM containing astragalus+platinum-based chemotherapy vs. Platinum-based chemotherapy	10	647	RR, 0.48(0.26, 0.88)	M-H, Random	0	0.81
		Neurotoxicity	CM containing astragalus+platinum-based chemotherapy vs. Platinum-based chemotherapy	12	768	RR, 0.78(0.65, 0.92)	M-H, Random	0	0.46
		Stomatitis	CM containing astragalus+platinum-based chemotherapy vs. Platinum-based chemotherapy	6	348	RR, 0.73(0.53, 1.00)	M-H, Random	0	0.99
		Thrombocytopenia	CM containing astragalus+platinum-based chemotherapy vs. Platinum-based chemotherapy	20	1197	RR, 0.65(0.51, 0.82)	M-H, Random	0.62	＜0.002
